# Supplementary material for: Circulating Interleukin-6 as a Prognostic Biomarker for Mortality in Melioidosis: A Systematic Review and Meta-Analysis
Source: Diseases. 2025 Nov 27;13(12):385. doi: 10.3390/diseases13120385 (PMC12731466; doi:10.3390/diseases13120385)
Supplement: Supplementary file 1 [file diseases-13-00385-s001.zip]

Archive with 3 entries (2 files):
- Supplementary files/
- Supplementary files/Supplemantary file 1_Search stratergy.xlsx
- Supplementary files/Supplementary file 2_Quality  assessment (NOS).xlsx
