# Supplementary material for: Circulating Interleukin-6 as a Prognostic Biomarker for Mortality in Melioidosis: A Systematic Review and Meta-Analysis
Source: Diseases. 2025 Nov 27;13(12):385. doi: 10.3390/diseases13120385 (PMC12731466; doi:10.3390/diseases13120385)
Supplement: Supplementary file 1 [file diseases-13-00385-s001.zip › Supplementary files/Supplemantary file 1_Search stratergy.xlsx]

## Sheet: Pubmed 43
Search number	Query	Sort By	Filters	Search Details	Results	Time	Date
1	(Interleukin-6 OR IL-6) AND (Melioidosis OR "Burkholderia pseudomallei")	First Author		("interleukin 6"[Supplementary Concept] OR "interleukin 6"[All Fields] OR "interleukin 6"[All Fields] OR "il6 protein human"[Supplementary Concept] OR "il6 protein human"[All Fields] OR "interleukin 6"[MeSH Terms] OR ("interleukin 6"[Supplementary Concept] OR "interleukin 6"[All Fields] OR "il 6"[All Fields] OR "il6 protein human"[Supplementary Concept] OR "il6 protein human"[All Fields] OR "inte…	43	23:49:42	2025-08-31

## Sheet: Embase 166
No.	Query	Results	Date
#1	('interleukin 6'/exp OR 'interleukin 6' OR 'il 6'/exp OR 'il 6') AND ('melioidosis'/exp OR melioidosis OR 'burkholderia pseudomallei'/exp OR 'burkholderia pseudomallei')	166	2025-09-01

## Sheet: Scopus 148
No.	Query	Results	Date
#1	TITLE-ABS-KEY ( ( Interleukin-6 OR IL-6 ) AND ( Melioidosis OR "Burkholderia pseudomallei" ) )	148	2025-09-01
