# Supplementary material for: Circulating Interleukin-6 as a Prognostic Biomarker for Mortality in Melioidosis: A Systematic Review and Meta-Analysis
Source: Diseases. 2025 Nov 27;13(12):385. doi: 10.3390/diseases13120385 (PMC12731466; doi:10.3390/diseases13120385)
Supplement: Supplementary file 1 [file diseases-13-00385-s001.zip › Supplementary files/Supplementary file 2_Quality assessment (NOS).xlsx]

## Sheet: Quality assessment
Circulating Interleukin-6 as a Prognostic Biomarker for Mortal-ity in Melioidosis: A Systematic Review and Meta-Analysis Supphachoke Khemla 1, Chaimongkhon Chanthot 2, Anchalee Chittamma 3, Jongkonnee Thanasai 4, Atthaphong Phongphithakchai 5, Moragot Chatatikun 6,7, Jitabanjong Tangpong 6,7, Sa-ngob Laklaeng 6, and Wiyada Kwanhian Klangbud 8,* 1 Division of Infectious Diseases, Department of Int…
Study	Selection	Comparability	Outcome Measurement	Overall Risk	Include in Meta-Analysis
Friedland 1992	Single-center, very small sample (n=18). High risk of selection bias.	No adjustment for confounders (e.g., diabetes, comorbidities).	IL-6 measured with older bioassay (B9 cell line), potential assay bias.	High	Yes
Kaewarpai 2020	Large prospective Thai cohort (n=161). Good representativeness.	Longitudinal analysis; adjusted using joint models.	Modern bead-based multiplex assay; outcome (28-day mortality) robust.	Low	Yes
LaRosa 2006	Subset of severe cases; relatively small (n=30).	Focus on coagulopathy correlation; did not stratify by survival.	IL-6 measured by ELISA; outcomes (mortality, coagulopathy) reliable.	Moderate	No (Same sample with Simson et al., 2000)
Reddy 2024	Indian ICU cohort with mixed sepsis; only 1 confirmed melioidosis case.	Multivariable regression included, but melioidosis-specific inference weak.	Modern ECLIA assay; robust outcome measurement.	High	No (only 1 melioidosis case; mixed sepsis cohort)
Saikh 2020	Confirmed melioidosis vs controls; relatively large (n=116).	No survival data; focus on diagnosis only.	High-quality ultrasensitive assay; ROC analysis valid.	Moderate	No (diagnostic biomarker study; no mortality outcomes)
Simpson 2000	Large, prospective cohort from RCT dataset. Good representativeness.	Adjusted for APACHE II in regression; IL-6 independent predictor.	Standard ELISA; outcome ascertainment reliable.	Low-to-moderate	Yes
Simpson 2000 (endotoxin substudy)	Nested substudy, not representative of all cases.	No multivariate adjustment for baseline severity.	Cytokines only measured up to 6h after antibiotics.	Moderate-to-high	No (Sub study of Simson 2000; 172 samples)
Wan 2025	Case series (n=3). Not generalizable.	No adjustment possible.	Cytokines measured robustly, but descriptive only.	Very High	No (case series, descriptive only)
Wright 2021	Multicenter, large cohorts (derivation, internal, external). Strong representativeness.	Multivariable regression (SOFA, comorbidities).	High-quality biomarker assays, external validation.	Low	Yes (Separate to 3 studies; derivation, validation, and external validation)
